# Supplementary material for: G-Protein Coupled Receptor 1 Is Involved in Tetrachlorobisphenol A-Induced Inflammatory Response in Jurkat Cells
Source: Toxics. 2024 Jul 2;12(7):485. doi: 10.3390/toxics12070485 (PMC11281156; doi:10.3390/toxics12070485)
Supplement: Supplementary file 1 [file toxics-12-00485-s001.zip]

Archive with 1 entries (1 files):
- toxics-3054874-supplementary.pdf
